# Supplementary material for: Proprioceptive Body Illusions Modulate the Visual Perception of Reaching Distance
Source: PLoS One. 2015 Jun 25;10(6):e0131087. doi: 10.1371/journal.pone.0131087 (PMC4482541; doi:10.1371/journal.pone.0131087)
Supplement: S1 Data — (CSV) [file pone.0131087.s001.csv]

''Trials are in the real order (rows)''
''subject''	''Block''	"LED number. 1 is the nearest (distance = -10 cm). LED 11 is the center (distance = 0 cm)"	"Response (y/n)"	''RT''	"Reported Illusion (y/n)"
1	1	6	1	3,38	1
1	1	3	1	2,5589	1
1	1	16	0	16,529	1
1	1	11	1	2,1527	1
1	1	7	1	1,4097	1
1	1	17	0	5,1924	1
1	1	14	1	4,622	1
1	1	8	1	1,9348	1
1	1	5	1	1,1807	1
1	1	21	0	1,468	1
1	1	19	0	1,8839	1
1	1	15	1	2,4538	1
1	1	1	1	1,7813	1
1	1	2	1	1,5624	1
1	1	4	1	2,3088	1
1	1	18	0	1,1579	1
1	1	13	0	2,6951	1
1	1	9	1	1,2022	1
1	1	20	0	1,5375	1
1	1	10	1	1,5256	1
1	1	12	1	2,8528	1
1	1	11	1	3,3892	1
1	1	19	0	1,1059	1
1	1	1	1	1,2215	1
1	1	13	0	3,955	1
1	1	14	0	1,8288	1
1	1	9	1	1,3928	1
1	1	12	1	2,0181	1
1	1	17	0	1,314	1
1	1	21	0	1,3094	1
1	1	7	1	1,4029	1
1	1	20	0	1,2138	1
1	1	8	1	1,2389	1
1	1	4	1	2,3855	1
1	1	16	0	6,4468	1
1	1	10	1	1,4144	1
1	1	6	1	1,7651	1
1	1	5	1	1,5613	1
1	1	15	0	7,3331	1
1	1	2	1	1,2081	1
1	1	3	1	1,2388	1
1	1	18	0	3,8515	1
1	1	13	1	4,0446	1
1	1	12	1	4,4149	1
1	1	3	1	1,0938	1
1	1	18	0	2,4636	1
1	1	20	0	1,7735	1
1	1	9	1	1,5749	1
1	1	16	0	4,8365	1
1	1	5	1	1,1171	1
1	1	4	1	1,8947	1
1	1	14	0	1,1937	1
1	1	21	0	1,0474	1
1	1	17	0	2,3941	1
1	1	6	1	1,1832	1
1	1	11	0	4,81	1
1	1	10	1	2,4974	1
1	1	7	1	1,6628	1
1	1	19	0	1,0038	1
1	1	8	1	1,8557	1
1	1	1	1	1,4953	1
1	1	2	1	1,4242	1
1	1	15	0	2,1022	1
1	1	5	1	1,0446	1
1	1	6	1	1,3027	1
1	1	14	0	7,4514	1
1	1	11	1	1,1116	1
1	1	15	0	1,5135	1
1	1	9	1	1,3917	1
1	1	7	1	1,2998	1
1	1	13	0	1,1607	1
1	1	18	0	1,5774	1
1	1	17	0	3,0541	1
1	1	4	1	1,5715	1
1	1	21	0	1,6708	1
1	1	20	0	3,6958	1
1	1	16	0	3,2684	1
1	1	1	1	1,1907	1
1	1	10	1	5,591	1
1	1	19	0	1,0194	1
1	1	8	1	1,1177	1
1	1	2	1	1,2895	1
1	1	12	0	2,3246	1
1	1	3	1	1,1029	1
1	1	15	0	1,1885	1
1	1	8	1	3,2595	1
1	1	7	0	7,0884	1
1	1	12	0	1,2225	1
1	1	17	0	1,2739	1
1	1	21	0	1,6863	1
1	1	2	1	1,1318	1
1	1	19	0	2,6854	1
1	1	16	0	6,0539	1
1	1	5	1	1,6236	1
1	1	14	0	3,2333	1
1	1	20	0	2,4911	1
1	1	9	1	5,28	1
1	1	6	1	2,7795	1
1	1	13	0	1,785	1
1	1	4	1	1,2431	1
1	1	3	1	1,0465	1
1	1	10	1	3,6741	1
1	1	18	0	1,4122	1
1	1	1	1	1,4976	1
1	1	11	0	4,6836	1
1	2	18	0	12,2529	1
1	2	14	1	3,8913	1
1	2	7	1	1,9469	1
1	2	16	0	3,2332	1
1	2	10	1	1,6788	1
1	2	8	1	3,0105	1
1	2	2	1	1,4942	1
1	2	15	1	3,5802	1
1	2	6	1	1,4204	1
1	2	12	1	1,9223	1
1	2	1	1	1,7089	1
1	2	3	1	1,373	1
1	2	4	1	1,8104	1
1	2	5	1	1,649	1
1	2	19	0	3,4705	1
1	2	20	1	5,6354	1
1	2	11	1	1,6356	1
1	2	21	1	5,5276	1
1	2	9	1	1,3681	1
1	2	17	1	5,8982	1
1	2	13	1	1,5071	1
1	2	20	0	6,4539	1
1	2	1	1	1,0754	1
1	2	10	1	1,6912	1
1	2	14	1	3,2458	1
1	2	9	1	1,1532	1
1	2	7	1	1,1313	1
1	2	21	1	0,2054	1
1	2	3	1	4,4593	1
1	2	8	1	1,5313	1
1	2	17	0	2,4923	1
1	2	2	1	1,23	1
1	2	19	0	1,9328	1
1	2	5	1	2,3967	1
1	2	18	0	4,3585	1
1	2	13	1	0,95	1
1	2	12	1	1,1993	1
1	2	16	1	6,1037	1
1	2	4	1	1,2633	1
1	2	15	1	5,8882	1
1	2	11	1	1,0451	1
1	2	6	1	1,1268	1
1	2	5	1	1,3609	1
1	2	18	0	2,758	1
1	2	13	1	4,4653	1
1	2	1	1	1,0591	1
1	2	19	0	1,3643	1
1	2	2	1	1,6198	1
1	2	3	1	1,0459	1
1	2	16	0	9,9744	1
1	2	10	1	1,0249	1
1	2	12	1	1,7781	1
1	2	15	1	2,7674	1
1	2	17	0	1,6612	1
1	2	4	1	1,1985	1
1	2	9	1	3,0405	1
1	2	8	1	1,0914	1
1	2	14	1	2,2434	1
1	2	11	1	1,1378	1
1	2	6	1	1,0471	1
1	2	20	0	6,3774	1
1	2	7	1	1,4026	1
1	2	21	0	4,5598	1
1	2	6	1	0,9682	1
1	2	7	1	0,9361	1
1	2	2	1	0,9462	1
1	2	8	1	0,931	1
1	2	18	0	6,4088	1
1	2	16	1	0,9319	1
1	2	3	1	1,173	1
1	2	14	1	2,1867	1
1	2	4	1	2,0766	1
1	2	19	0	2,7261	1
1	2	12	1	1,0758	1
1	2	13	1	2,0268	1
1	2	1	1	1,2644	1
1	2	20	0	2,1384	1
1	2	11	1	1,5331	1
1	2	9	1	1,5157	1
1	2	17	0	6,1996	1
1	2	10	1	1,3123	1
1	2	15	0	1,7432	1
1	2	21	0	1,8038	1
1	2	5	1	1,7391	1
1	2	1	1	1,5048	1
1	2	7	1	2,182	1
1	2	16	0	3,1751	1
1	2	13	1	1,1221	1
1	2	5	1	1,318	1
1	2	6	1	1,8553	1
1	2	4	1	1,2417	1
1	2	8	1	1,208	1
1	2	9	1	1,2624	1
1	2	15	0	2,7728	1
1	2	19	0	1,659	1
1	2	21	0	1,7705	1
1	2	20	0	2,8509	1
1	2	12	1	1,2701	1
1	2	3	1	3,3302	1
1	2	11	1	1,751	1
1	2	14	1	2,5358	1
1	2	10	1	1,2117	1
1	2	18	0	2,5908	1
1	2	2	1	1,3845	1
1	2	17	0	1,1049	1
1	3	18	0	10,9052	1
1	3	8	1	7,9227	1
1	3	14	0	1,6613	1
1	3	6	1	3,1619	1
1	3	1	1	1,4225	1
1	3	7	0	1,7785	1
1	3	9	0	1,92	1
1	3	4	1	3,1263	1
1	3	19	0	1,2608	1
1	3	2	1	1,7455	1
1	3	11	0	2,0693	1
1	3	20	0	1,1533	1
1	3	13	0	2,0021	1
1	3	10	0	2,567	1
1	3	17	0	2,37	1
1	3	3	1	3,2879	1
1	3	21	0	1,2545	1
1	3	5	1	1,3044	1
1	3	15	0	3,269	1
1	3	12	0	2,8298	1
1	3	16	0	1,5281	1
1	3	13	0	3,6968	1
1	3	10	0	4,3404	1
1	3	5	1	3,8059	1
1	3	4	0	1,7113	1
1	3	18	0	1,295	1
1	3	1	1	2,0264	1
1	3	11	0	2,7558	1
1	3	6	1	1,6657	1
1	3	7	0	5,0054	1
1	3	8	0	7,1119	1
1	3	19	0	1,3928	1
1	3	16	0	1,424	1
1	3	9	0	2,4383	1
1	3	21	0	1,1339	1
1	3	17	0	1,3741	1
1	3	2	1	1,6223	1
1	3	3	1	3,1545	1
1	3	15	0	1,5495	1
1	3	12	0	3,3697	1
1	3	14	0	1,5913	1
1	3	20	0	3,3106	1
1	3	9	0	14,68	1
1	3	13	0	2,1334	1
1	3	19	0	5,4487	1
1	3	17	0	1,5748	1
1	3	2	1	1,9854	1
1	3	14	0	2,2495	1
1	3	15	0	1,5855	1
1	3	7	1	1,7159	1
1	3	6	1	2,7373	1
1	3	3	1	1,5607	1
1	3	21	0	1,3045	1
1	3	1	1	1,5793	1
1	3	4	1	1,7511	1
1	3	20	0	1,3497	1
1	3	5	1	1,4932	1
1	3	16	0	1,9078	1
1	3	18	0	1,4201	1
1	3	12	0	2,3358	1
1	3	10	0	6,6351	1
1	3	11	0	3,5794	1
1	3	8	1	10,5169	1
1	3	21	0	1,6381	1
1	3	8	1	6,6589	1
1	3	18	0	2,1637	1
1	3	7	1	2,604	1
1	3	19	0	1,401	1
1	3	5	1	3,1234	1
1	3	11	0	11,1019	1
1	3	10	1	1,9692	1
1	3	17	0	1,6319	1
1	3	13	0	2,8522	1
1	3	14	0	2,0657	1
1	3	6	1	2,3099	1
1	3	2	1	1,6974	1
1	3	9	0	2,9802	1
1	3	1	1	1,4367	1
1	3	16	0	1,3929	1
1	3	15	0	2,5643	1
1	3	20	0	1,0344	1
1	3	4	1	1,4569	1
1	3	3	1	3,4555	1
1	3	12	0	2,9223	1
1	3	9	0	3,884	1
1	3	7	0	12,6225	1
1	3	10	0	4,6813	1
1	3	12	0	2,3731	1
1	3	16	0	1,6337	1
1	3	2	1	2,3021	1
1	3	6	0	4,5739	1
1	3	1	1	1,6713	1
1	3	5	1	2,6824	1
1	3	18	0	1,4264	1
1	3	11	0	1,9422	1
1	3	20	0	1,2709	1
1	3	17	0	1,6501	1
1	3	8	0	11,8395	1
1	3	4	1	2,6236	1
1	3	15	0	1,5771	1
1	3	21	0	1,1326	1
1	3	14	0	2,3631	1
1	3	13	0	2,7628	1
1	3	19	0	1,3657	1
1	3	3	1	2,9026	1
1	4	18	0	4,4885	1
1	4	10	0	3,5375	1
1	4	4	0	2,4039	1
1	4	21	0	1,2118	1
1	4	5	1	2,5701	1
1	4	20	0	1,3675	1
1	4	6	0	2,5062	1
1	4	16	0	1,2796	1
1	4	7	0	20,0594	1
1	4	11	0	2,0969	1
1	4	13	0	1,5675	1
1	4	17	0	1,4576	1
1	4	2	1	2,0932	1
1	4	1	1	2,6671	1
1	4	12	0	1,288	1
1	4	15	0	1,3373	1
1	4	14	0	1,0216	1
1	4	9	0	3,1747	1
1	4	3	0	3,804	1
1	4	8	0	1,9957	1
1	4	19	0	1,1473	1
1	4	7	0	4,8366	1
1	4	21	0	1,0504	1
1	4	2	1	2,6087	1
1	4	9	0	3,3027	1
1	4	15	0	0,9778	1
1	4	4	0	8,6444	1
1	4	1	1	1,669	1
1	4	13	0	1,0447	1
1	4	10	0	1,475	1
1	4	3	1	1,5967	1
1	4	18	0	0,8641	1
1	4	11	0	1,2002	1
1	4	17	0	1,3082	1
1	4	20	0	2,1663	1
1	4	19	0	2,7915	1
1	4	16	0	1,0619	1
1	4	8	0	5,1471	1
1	4	6	0	2,7838	1
1	4	12	0	1,5409	1
1	4	5	0	7,1669	1
1	4	14	0	1,122	1
1	4	4	1	1,4371	1
1	4	19	0	1,0589	1
1	4	1	1	2,0446	1
1	4	12	0	1,0898	1
1	4	3	0	2,504	1
1	4	8	0	1,4442	1
1	4	16	0	2,1602	1
1	4	21	0	1,1549	1
1	4	9	0	3,5781	1
1	4	15	0	1,2742	1
1	4	17	0	3,63	1
1	4	10	0	1,9647	1
1	4	18	0	1,2061	1
1	4	5	1	6,2347	1
1	4	20	0	1,2168	1
1	4	14	0	3,1879	1
1	4	7	1	2,3547	1
1	4	13	0	1,3684	1
1	4	6	1	2,7063	1
1	4	11	0	1,2054	1
1	4	2	1	2,4451	1
1	4	18	0	1,2148	1
1	4	12	0	2,0643	1
1	4	21	0	1,025	1
1	4	3	1	3,7884	1
1	4	16	0	1,0163	1
1	4	6	0	1,3446	1
1	4	4	1	1,3104	1
1	4	20	0	0,8749	1
1	4	10	0	1,3609	1
1	4	1	1	5,1331	1
1	4	19	0	1,0917	1
1	4	2	0	1,2703	1
1	4	11	0	1,0698	1
1	4	17	0	1,0442	1
1	4	5	0	4,7993	1
1	4	9	0	1,0972	1
1	4	15	0	1,2518	1
1	4	7	0	2,5505	1
1	4	14	0	0,9734	1
1	4	13	0	1,0533	1
1	4	8	0	2,3201	1
1	4	9	1	1,5786	1
1	4	10	0	1,6764	1
1	4	3	1	1,2405	1
1	4	20	0	1,8868	1
1	4	1	1	2,1307	1
1	4	11	0	4,9046	1
1	4	19	0	1,0796	1
1	4	14	0	1,9518	1
1	4	2	1	2,2817	1
1	4	5	0	4,1084	1
1	4	12	0	0,9766	1
1	4	18	0	0,9922	1
1	4	4	0	8,5465	1
1	4	21	0	1,0062	1
1	4	8	0	1,5633	1
1	4	13	0	1,0388	1
1	4	6	1	1,9696	1
1	4	7	0	2,6656	1
1	4	16	0	1,0947	1
1	4	15	0	0,9941	1
1	4	17	0	1,0815	1
2	1	20	0	1,8064	1
2	1	3	1	1,2574	1
2	1	5	1	1,3452	1
2	1	15	0	1,1691	1
2	1	21	0	1,2018	1
2	1	4	1	1,0492	1
2	1	6	1	0,945	1
2	1	17	0	1,131	1
2	1	2	1	1,0084	1
2	1	7	1	1,5673	1
2	1	9	0	1,8537	1
2	1	11	0	1,056	1
2	1	8	0	1,4781	1
2	1	13	0	1,1231	1
2	1	18	0	0,8881	1
2	1	16	0	0,9631	1
2	1	19	0	0,9916	1
2	1	1	1	1,2759	1
2	1	10	0	1,0951	1
2	1	12	0	1,3784	1
2	1	14	0	1,0578	1
2	1	11	0	0,9194	1
2	1	7	1	1,0097	1
2	1	19	0	1,0432	1
2	1	20	0	0,9427	1
2	1	1	1	1,327	1
2	1	16	0	1,0157	1
2	1	4	1	1,2433	1
2	1	9	0	1,0086	1
2	1	13	0	1,0319	1
2	1	14	0	1,5659	1
2	1	12	0	1,0909	1
2	1	18	0	0,9362	1
2	1	8	0	0,9283	1
2	1	2	1	1,0983	1
2	1	6	1	1,1833	1
2	1	21	0	0,9396	1
2	1	15	0	0,8907	1
2	1	5	0	0,9562	1
2	1	17	0	0,916	1
2	1	3	0	1,9968	1
2	1	10	0	1,2477	1
2	1	13	0	1,0801	1
2	1	2	1	1,0957	1
2	1	11	0	1,6617	1
2	1	5	1	1,0623	1
2	1	7	1	1,2375	1
2	1	9	0	1,4855	1
2	1	12	0	1,0566	1
2	1	3	1	1,4561	1
2	1	17	0	1,0748	1
2	1	1	1	1,2318	1
2	1	16	0	1,2292	1
2	1	14	0	1,0507	1
2	1	4	1	1,1594	1
2	1	21	0	1,0379	1
2	1	18	0	1,2379	1
2	1	19	0	1,0523	1
2	1	20	0	1,0119	1
2	1	15	0	1,1512	1
2	1	6	0	1,4078	1
2	1	10	0	1,0507	1
2	1	8	0	2,0927	1
2	1	5	1	1,0473	1
2	1	2	1	1,0638	1
2	1	4	1	1,0519	1
2	1	16	0	0,9882	1
2	1	21	0	1,0406	1
2	1	11	0	1,4133	1
2	1	13	0	1,1211	1
2	1	7	0	1,2966	1
2	1	8	0	1,1381	1
2	1	19	0	1,0472	1
2	1	18	0	0,9254	1
2	1	6	0	1,2988	1
2	1	17	0	0,9341	1
2	1	9	0	1,2496	1
2	1	12	0	0,89	1
2	1	3	1	1,0754	1
2	1	10	0	1,1815	1
2	1	15	0	0,9399	1
2	1	14	0	0,9625	1
2	1	20	0	0,8537	1
2	1	1	1	0,9867	1
2	1	16	0	0,9616	1
2	1	14	0	0,9401	1
2	1	15	0	0,8444	1
2	1	2	1	0,9856	1
2	1	13	0	1,2875	1
2	1	1	1	1,122	1
2	1	19	0	1,0422	1
2	1	17	0	0,9326	1
2	1	18	0	0,8519	1
2	1	5	1	1,1313	1
2	1	11	1	1,0824	1
2	1	9	1	1,187	1
2	1	7	1	1,003	1
2	1	21	0	0,9808	1
2	1	6	1	1,2361	1
2	1	4	1	1,0255	1
2	1	8	1	1,8235	1
2	1	10	0	1,0137	1
2	1	20	0	0,8286	1
2	1	3	0	1,9139	1
2	1	12	0	1,3432	1
2	2	20	0	2,2172	1
2	2	7	1	1,1245	1
2	2	5	1	1,1556	1
2	2	17	0	1,8574	1
2	2	4	1	1,1351	1
2	2	19	0	1,7713	1
2	2	16	0	2,1264	1
2	2	12	1	1,1748	1
2	2	11	1	0,9753	1
2	2	15	1	0,9038	1
2	2	8	1	1,1531	1
2	2	9	1	0,9425	1
2	2	18	0	1,1809	1
2	2	13	1	0,8645	1
2	2	6	1	1,1326	1
2	2	14	1	0,8734	1
2	2	21	0	1,1452	1
2	2	1	1	1,2119	1
2	2	10	1	1,1272	1
2	2	2	1	0,9879	1
2	2	3	1	0,8371	1
2	2	10	1	0,8862	1
2	2	14	1	0,845	1
2	2	1	1	1,0049	1
2	2	13	1	1,0863	1
2	2	11	1	0,888	1
2	2	4	1	0,8397	1
2	2	18	1	1,0058	1
2	2	6	1	0,9329	1
2	2	20	1	0,8902	1
2	2	12	1	0,8365	1
2	2	16	1	0,9831	1
2	2	9	1	0,8466	1
2	2	2	1	0,8676	1
2	2	7	1	0,7943	1
2	2	3	1	0,7598	1
2	2	8	1	0,7921	1
2	2	5	1	0,7919	1
2	2	19	1	0,736	1
2	2	21	0	1,0579	1
2	2	15	1	0,9752	1
2	2	17	0	1,4504	1
2	2	17	0	1,1387	1
2	2	11	1	1,0243	1
2	2	18	1	1,1152	1
2	2	3	1	0,8683	1
2	2	6	1	0,7801	1
2	2	2	1	1,0137	1
2	2	19	1	0,7913	1
2	2	8	1	1,1225	1
2	2	14	1	1,0454	1
2	2	16	1	0,9194	1
2	2	7	1	0,8991	1
2	2	20	0	1,249	1
2	2	1	1	0,9028	1
2	2	10	1	0,8926	1
2	2	4	1	0,8823	1
2	2	21	0	1,1307	1
2	2	9	1	0,9484	1
2	2	12	1	0,8456	1
2	2	15	1	0,8183	1
2	2	5	1	0,8165	1
2	2	13	1	0,8198	1
2	2	21	1	0,8918	1
2	2	12	1	0,9999	1
2	2	4	1	1,4203	1
2	2	5	1	0,9531	1
2	2	6	1	0,9037	1
2	2	11	1	0,847	1
2	2	9	1	0,8237	1
2	2	2	1	1,0378	1
2	2	10	1	0,8558	1
2	2	8	1	0,8942	1
2	2	3	1	0,8576	1
2	2	14	1	0,8087	1
2	2	17	1	0,8397	1
2	2	7	1	0,7966	1
2	2	16	1	0,8124	1
2	2	1	1	0,9851	1
2	2	18	1	0,7624	1
2	2	13	1	0,9228	1
2	2	19	1	0,8306	1
2	2	15	1	0,8617	1
2	2	20	0	1,1429	1
2	2	16	1	1,0394	1
2	2	7	1	0,8089	1
2	2	14	1	0,7242	1
2	2	5	1	1,2067	1
2	2	8	1	0,8532	1
2	2	4	1	0,832	1
2	2	10	1	0,7395	1
2	2	13	1	0,7183	1
2	2	2	1	0,8595	1
2	2	17	1	0,8452	1
2	2	18	1	0,6501	1
2	2	15	1	0,7969	1
2	2	19	1	0,8252	1
2	2	12	1	0,8476	1
2	2	6	1	1,0082	1
2	2	11	1	0,8226	1
2	2	1	1	0,8777	1
2	2	20	1	0,7344	1
2	2	9	1	0,7763	1
2	2	21	0	2,166	1
2	2	3	1	0,9192	1
2	3	5	1	1,3907	1
2	3	13	1	1,2953	1
2	3	16	1	1,1106	1
2	3	6	1	1,0477	1
2	3	19	0	2,3651	1
2	3	21	0	1,0062	1
2	3	18	0	1,1391	1
2	3	20	0	0,9875	1
2	3	10	1	0,9983	1
2	3	15	0	1,1649	1
2	3	8	1	0,9621	1
2	3	17	0	1,1581	1
2	3	11	0	2,1418	1
2	3	4	1	1,0067	1
2	3	2	1	0,8715	1
2	3	14	1	1,0648	1
2	3	12	1	1,6787	1
2	3	1	1	1,3956	1
2	3	9	0	1,2831	1
2	3	7	1	0,9258	1
2	3	3	1	0,9829	1
2	3	2	1	0,8958	1
2	3	21	0	1,0326	1
2	3	10	1	1,1929	1
2	3	1	1	0,8222	1
2	3	19	0	1,0727	1
2	3	15	0	1,146	1
2	3	14	0	0,9382	1
2	3	4	1	0,9442	1
2	3	18	0	0,9938	1
2	3	9	1	0,9753	1
2	3	11	1	1,0899	1
2	3	7	1	0,8461	1
2	3	8	1	0,9512	1
2	3	5	1	0,8173	1
2	3	16	0	1,2867	1
2	3	3	1	0,9016	1
2	3	17	0	2,2607	1
2	3	6	1	0,9948	1
2	3	12	0	1,3408	1
2	3	13	0	1,0587	1
2	3	20	0	0,8555	1
2	3	20	0	0,7969	1
2	3	6	1	1,2028	1
2	3	10	1	0,9059	1
2	3	1	1	0,8758	1
2	3	19	0	1,0318	1
2	3	2	1	1,2146	1
2	3	3	1	1,0074	1
2	3	17	0	1,1598	1
2	3	18	0	0,7853	1
2	3	16	0	0,7859	1
2	3	5	1	1,0396	1
2	3	4	1	0,9353	1
2	3	8	0	1,0069	1
2	3	9	0	0,9833	1
2	3	15	0	1,2097	1
2	3	14	0	0,7876	1
2	3	11	0	0,8162	1
2	3	7	0	0,7919	1
2	3	12	0	1,0856	1
2	3	21	0	0,7816	1
2	3	13	0	0,7774	1
2	3	6	0	1,3809	1
2	3	12	0	1,2092	1
2	3	17	0	1,0107	1
2	3	13	0	0,891	1
2	3	2	1	1,1903	1
2	3	1	1	1,1137	1
2	3	15	0	1,6933	1
2	3	3	1	1,9878	1
2	3	10	0	0,9908	1
2	3	11	0	0,8404	1
2	3	4	0	0,81	1
2	3	19	0	0,9964	1
2	3	8	0	1,0907	1
2	3	5	1	1,4199	1
2	3	14	0	0,9128	1
2	3	20	0	0,8027	1
2	3	7	0	0,838	1
2	3	9	0	0,9278	1
2	3	16	0	0,8524	1
2	3	18	0	0,778	1
2	3	21	0	0,8824	1
2	3	9	0	1,0661	1
2	3	6	0	1,4738	1
2	3	18	0	0,8258	1
2	3	12	0	0,8515	1
2	3	7	0	0,7291	1
2	3	13	0	0,859	1
2	3	1	0	0,8433	1
2	3	11	0	0,9101	1
2	3	8	0	1,0221	1
2	3	2	1	0,966	1
2	3	3	1	1,0296	1
2	3	16	0	1,3882	1
2	3	10	0	0,8555	1
2	3	21	0	0,797	1
2	3	15	0	0,7954	1
2	3	20	0	0,8356	1
2	3	19	0	0,7639	1
2	3	4	0	1,3463	1
2	3	5	1	1,6932	1
2	3	14	0	0,8516	1
2	3	17	0	0,8314	1
2	4	11	0	2,0195	1
2	4	9	0	0,9901	1
2	4	21	0	0,9032	1
2	4	7	0	0,8087	1
2	4	14	0	0,8051	1
2	4	17	0	0,7937	1
2	4	4	0	1,7647	1
2	4	1	0	1,5079	1
2	4	13	0	0,895	1
2	4	5	0	0,7471	1
2	4	8	0	0,9631	1
2	4	20	0	0,7622	1
2	4	3	0	1,0471	1
2	4	15	0	0,8411	1
2	4	19	0	0,8113	1
2	4	10	0	0,9248	1
2	4	16	0	0,8722	1
2	4	2	1	1,1226	1
2	4	6	0	1,4293	1
2	4	12	0	0,8923	1
2	4	18	0	0,7959	1
2	4	16	0	0,7576	1
2	4	2	0	1,0611	1
2	4	17	0	0,7971	1
2	4	7	0	0,7865	1
2	4	6	0	0,8098	1
2	4	11	0	0,7473	1
2	4	14	0	0,8398	1
2	4	1	0	0,7438	1
2	4	13	0	0,9825	1
2	4	3	0	1,0935	1
2	4	20	0	0,8562	1
2	4	10	0	0,8375	1
2	4	19	0	0,8018	1
2	4	5	0	0,7815	1
2	4	18	0	0,72	1
2	4	21	0	0,7912	1
2	4	15	0	0,7259	1
2	4	4	0	1,0805	1
2	4	8	0	1,4036	1
2	4	12	0	0,8459	1
2	4	9	0	0,7847	1
2	4	19	0	0,7518	1
2	4	7	0	0,8465	1
2	4	20	0	0,7697	1
2	4	21	0	0,7187	1
2	4	12	0	0,8116	1
2	4	13	0	0,7303	1
2	4	3	1	1,4398	1
2	4	9	0	0,998	1
2	4	6	0	1,0215	1
2	4	15	0	0,8548	1
2	4	14	0	0,8021	1
2	4	5	0	1,0912	1
2	4	10	0	1,0837	1
2	4	4	0	1,0779	1
2	4	1	1	0,961	1
2	4	18	0	0,8189	1
2	4	11	0	0,8134	1
2	4	8	0	0,8025	1
2	4	2	0	1,0532	1
2	4	17	0	0,8033	1
2	4	16	0	0,8106	1
2	4	18	0	0,7484	1
2	4	6	0	0,7464	1
2	4	7	0	0,6904	1
2	4	4	0	0,9187	1
2	4	14	0	0,8201	1
2	4	9	0	0,8496	1
2	4	19	0	0,9357	1
2	4	20	0	0,5408	1
2	4	12	0	0,7855	1
2	4	8	0	0,8353	1
2	4	10	0	0,7842	1
2	4	3	0	0,8321	1
2	4	21	0	0,9035	1
2	4	5	0	1,5673	1
2	4	15	0	0,8988	1
2	4	13	0	0,8457	1
2	4	11	0	0,7801	1
2	4	1	1	1,0532	1
2	4	17	0	0,8673	1
2	4	2	1	1,0534	1
2	4	16	0	0,8663	1
2	4	5	0	1,5336	1
2	4	19	0	0,92	1
2	4	15	0	0,7734	1
2	4	21	0	0,7998	1
2	4	13	0	0,782	1
2	4	7	0	0,8198	1
2	4	4	1	0,9675	1
2	4	10	0	1,0475	1
2	4	17	0	0,9199	1
2	4	16	0	0,7731	1
2	4	3	0	1,0737	1
2	4	8	0	0,8792	1
2	4	20	0	0,7711	1
2	4	12	0	0,7828	1
2	4	18	0	1,2821	1
2	4	9	0	0,891	1
2	4	1	0	1,2733	1
2	4	11	0	0,8458	1
2	4	6	0	0,8314	1
2	4	14	0	0,8195	1
2	4	2	0	0,883	1
3	1	4	1	5,6602	1
3	1	7	1	6,8781	1
3	1	19	0	4,3618	1
3	1	18	0	4,4682	1
3	1	10	1	5,0529	1
3	1	13	1	6,3623	1
3	1	1	1	1,4126	1
3	1	6	1	3,3735	1
3	1	15	0	1,4114	1
3	1	16	0	4,5289	1
3	1	20	0	3,1868	1
3	1	2	1	1,2305	1
3	1	9	1	1,7529	1
3	1	12	1	6,7163	1
3	1	5	0	1,6068	1
3	1	17	0	1,8117	1
3	1	3	1	2,1729	1
3	1	14	0	7,475	1
3	1	21	0	33,3417	1
3	1	8	1	1,4004	1
3	1	11	1	1,5272	1
3	1	12	1	1,18	1
3	1	2	1	1,1772	1
3	1	17	0	6,944	1
3	1	10	1	1,9031	1
3	1	20	0	4,2344	1
3	1	14	1	7,8912	1
3	1	11	1	1,1814	1
3	1	15	1	1,2456	1
3	1	4	1	1,3738	1
3	1	9	1	1,7655	1
3	1	8	1	1,1094	1
3	1	5	1	0,9616	1
3	1	7	1	0,9775	1
3	1	1	1	1,2222	1
3	1	16	0	1,2738	1
3	1	13	0	4,4105	1
3	1	3	1	1,2445	1
3	1	18	0	2,0103	1
3	1	19	0	4,3065	1
3	1	21	0	5,3899	1
3	1	6	1	1,1908	1
3	1	5	1	1,2829	1
3	1	3	1	1,4522	1
3	1	19	0	1,3862	1
3	1	1	1	1,2972	1
3	1	10	1	1,9778	1
3	1	7	1	1,066	1
3	1	21	0	1,9452	1
3	1	9	1	1,4076	1
3	1	6	1	1,2067	1
3	1	4	1	1,1232	1
3	1	14	1	7,5659	1
3	1	18	0	4,9525	1
3	1	8	1	1,1474	1
3	1	16	0	14,613	1
3	1	2	1	1,1864	1
3	1	20	0	1,2952	1
3	1	15	0	3,7131	1
3	1	17	0	1,7189	1
3	1	11	1	1,4456	1
3	1	12	0	7,6254	1
3	1	13	0	2,753	1
3	1	6	1	0,9827	1
3	1	1	1	1,1102	1
3	1	11	0	12,1429	1
3	1	13	0	1,2149	1
3	1	18	0	2,3614	1
3	1	14	0	2,3279	1
3	1	17	0	4,1479	1
3	1	3	1	1,0371	1
3	1	10	1	2,9673	1
3	1	19	0	1,3638	1
3	1	9	1	1,2282	1
3	1	7	1	1,4656	1
3	1	8	1	1,2326	1
3	1	5	1	1,0666	1
3	1	12	0	1,8693	1
3	1	16	0	1,2132	1
3	1	15	0	1,0619	1
3	1	21	0	1,1832	1
3	1	20	0	1,1982	1
3	1	2	1	1,0784	1
3	1	4	1	1,394	1
3	1	6	1	2,607	1
3	1	15	0	1,2757	1
3	1	20	0	2,1654	1
3	1	9	1	2,261	1
3	1	11	1	6,3688	1
3	1	18	0	1,6514	1
3	1	19	0	1,2033	1
3	1	17	0	2,6171	1
3	1	12	1	1,8063	1
3	1	2	1	1,2676	1
3	1	10	0	1,5927	1
3	1	13	0	1,3801	1
3	1	4	1	1,2876	1
3	1	7	1	2,1452	1
3	1	14	0	1,7868	1
3	1	16	0	1,1651	1
3	1	1	1	1,0821	1
3	1	8	1	1,3289	1
3	1	3	1	1,0787	1
3	1	5	1	0,8563	1
3	1	21	0	1,0509	1
3	2	7	1	7,6634	1
3	2	20	0	1,1417	1
3	2	4	1	1,321	1
3	2	6	1	2,8603	1
3	2	13	0	7,2589	1
3	2	8	1	1,5707	1
3	2	5	1	2,4436	1
3	2	12	0	5,0518	1
3	2	14	0	4,7806	1
3	2	21	0	1,2522	1
3	2	11	1	14,4761	1
3	2	17	0	2,388	1
3	2	10	1	7,4402	1
3	2	19	1	6,3777	1
3	2	9	1	4,8303	1
3	2	3	1	0,9653	1
3	2	18	0	10,5487	1
3	2	15	0	15,9748	1
3	2	16	0	1,5613	1
3	2	2	1	1,27	1
3	2	1	1	1,1666	1
3	2	9	1	3,3942	1
3	2	15	0	1,6407	1
3	2	19	0	4,9231	1
3	2	2	1	1,1504	1
3	2	3	1	2,3624	1
3	2	4	1	1,2223	1
3	2	8	1	1,5142	1
3	2	11	1	0,9698	1
3	2	1	1	1,1533	1
3	2	14	0	1,0497	1
3	2	6	1	1,8109	1
3	2	20	0	4,2531	1
3	2	10	1	2,7702	1
3	2	21	0	6,7249	1
3	2	16	1	16,9116	1
3	2	5	1	1,2508	1
3	2	7	1	1,1535	1
3	2	17	0	2,3869	1
3	2	13	1	7,1607	1
3	2	12	1	3,8799	1
3	2	18	0	1,2863	1
3	2	8	1	1,747	1
3	2	7	1	1,1547	1
3	2	19	0	1,5071	1
3	2	13	0	2,375	1
3	2	14	0	1,3638	1
3	2	18	0	1,0972	1
3	2	10	1	1,6737	1
3	2	15	0	3,6301	1
3	2	5	1	1,1219	1
3	2	21	0	1,6094	1
3	2	17	0	1,7282	1
3	2	20	0	1,895	1
3	2	6	1	1,6069	1
3	2	11	1	5,5603	1
3	2	3	1	1,1212	1
3	2	1	1	1,0608	1
3	2	2	1	1,3485	1
3	2	4	1	1,155	1
3	2	16	0	0,9744	1
3	2	12	1	6,2268	1
3	2	9	1	1,1464	1
3	2	5	1	1,0091	1
3	2	11	1	3,1407	1
3	2	3	1	1,0158	1
3	2	1	1	0,8846	1
3	2	14	0	3,3578	1
3	2	8	1	7,7903	1
3	2	21	0	1,3918	1
3	2	19	0	1,8793	1
3	2	2	1	1,0752	1
3	2	9	1	5,7786	1
3	2	12	0	1,3537	1
3	2	18	0	1,6794	1
3	2	10	1	2,8556	1
3	2	6	1	1,0255	1
3	2	4	1	1,2516	1
3	2	13	0	3,7993	1
3	2	20	0	1,2123	1
3	2	7	1	1,0981	1
3	2	15	0	8,036	1
3	2	17	0	6,2929	1
3	2	16	1	2,5544	1
3	2	19	0	1,8806	1
3	2	16	0	1,6716	1
3	2	5	1	1,5681	1
3	2	4	1	1,2331	1
3	2	11	0	4,6148	1
3	2	6	1	1,5292	1
3	2	17	0	2,1706	1
3	2	14	0	1,9204	1
3	2	18	0	1,6227	1
3	2	21	0	1,1564	1
3	2	12	1	4,3608	1
3	2	3	1	3,0422	1
3	2	2	1	1,0197	1
3	2	9	1	1,1752	1
3	2	10	1	1,3049	1
3	2	20	0	2,2665	1
3	2	13	1	1,5302	1
3	2	7	1	1,0264	1
3	2	8	1	0,9761	1
3	2	1	1	0,8715	1
3	2	15	0	0,9992	1
3	3	20	0	5,8917	0
3	3	9	1	4,2349	0
3	3	8	1	2,0537	0
3	3	19	0	1,1701	0
3	3	10	1	1,5468	0
3	3	15	0	1,0199	0
3	3	14	0	3,6147	0
3	3	5	0	1,3353	0
3	3	6	0	1,2964	0
3	3	11	0	1,6854	0
3	3	1	1	0,9993	0
3	3	18	0	2,7049	0
3	3	13	0	1,5178	0
3	3	7	1	3,4611	0
3	3	4	1	1,1831	0
3	3	2	1	1,634	0
3	3	21	0	2,152	0
3	3	16	0	2,5523	0
3	3	3	1	1,1511	0
3	3	17	0	2,0212	0
3	3	12	0	2,7915	0
3	3	3	1	0,9515	0
3	3	14	0	1,2445	0
3	3	18	0	2,469	0
3	3	17	0	1,1457	0
3	3	7	1	2,48	0
3	3	12	0	7,1608	0
3	3	5	1	2,2314	0
3	3	13	0	1,1267	0
3	3	9	0	4,7304	0
3	3	8	1	3,3584	0
3	3	19	0	1,092	0
3	3	21	0	2,1753	0
3	3	16	0	3,7039	0
3	3	4	1	1,073	0
3	3	1	1	2,6535	0
3	3	15	0	1,3475	0
3	3	11	0	3,1534	0
3	3	10	1	3,2139	0
3	3	6	1	1,0704	0
3	3	20	0	2,6252	0
3	3	2	1	1,2401	0
3	3	1	1	1,1158	0
3	3	2	1	0,946	0
3	3	14	0	3,768	0
3	3	21	0	1,5165	0
3	3	18	0	1,1407	0
3	3	17	0	1,5526	0
3	3	11	1	4,6461	0
3	3	7	1	1,8077	0
3	3	5	1	1,0061	0
3	3	16	0	0,8777	0
3	3	4	1	1,7459	0
3	3	8	1	4,7502	0
3	3	15	0	1,1143	0
3	3	12	0	9,3059	0
3	3	9	1	4,7444	0
3	3	19	0	1,0256	0
3	3	6	1	1,8161	0
3	3	3	1	1,1499	0
3	3	10	0	1,5666	0
3	3	13	0	1,847	0
3	3	20	0	1,1957	0
3	3	16	0	0,9821	0
3	3	10	1	4,4348	0
3	3	20	0	1,0243	0
3	3	13	0	3,4467	0
3	3	2	1	1,1604	0
3	3	9	1	4,0045	0
3	3	5	1	1,1243	0
3	3	14	0	2,3412	0
3	3	21	0	4,3398	0
3	3	7	1	1,3191	0
3	3	19	0	1,6543	0
3	3	11	1	1,2338	0
3	3	6	1	1,2155	0
3	3	15	0	1,2366	0
3	3	18	0	1,2033	0
3	3	1	1	1,0612	0
3	3	4	1	1,1524	0
3	3	8	1	1,848	0
3	3	12	0	1,3777	0
3	3	17	0	1,6875	0
3	3	3	1	0,9683	0
3	3	19	0	2,3716	0
3	3	18	0	1,2643	0
3	3	9	1	0,9449	0
3	3	20	0	1,0656	0
3	3	10	1	1,2642	0
3	3	6	1	1,047	0
3	3	8	1	1,7865	0
3	3	1	1	1,0656	0
3	3	16	0	1,7155	0
3	3	12	1	3,3326	0
3	3	21	0	1,5272	0
3	3	5	1	1,1218	0
3	3	11	1	2,7447	0
3	3	13	0	1,6216	0
3	3	3	1	1,0694	0
3	3	7	1	1,0096	0
3	3	4	1	1,1156	0
3	3	15	1	0,94	0
3	3	17	0	15,4367	0
3	3	2	1	1,2393	0
3	3	14	0	4,7017	0
3	4	7	1	1,2332	0
3	4	9	1	4,1084	0
3	4	14	0	1,1681	0
3	4	17	0	2,5529	0
3	4	16	0	1,5469	0
3	4	11	1	1,2198	0
3	4	15	0	1,4377	0
3	4	18	0	1,903	0
3	4	12	1	1,6424	0
3	4	21	0	2,5614	0
3	4	4	1	1,2961	0
3	4	20	0	1,1596	0
3	4	10	1	2,015	0
3	4	1	1	1,2615	0
3	4	3	1	0,881	0
3	4	5	1	0,963	0
3	4	13	0	1,507	0
3	4	6	1	1,4463	0
3	4	8	1	0,9076	0
3	4	19	0	1,8657	0
3	4	2	1	1,1665	0
3	4	1	1	1,061	0
3	4	13	0	0,972	0
3	4	6	1	1,1229	0
3	4	17	0	1,1658	0
3	4	3	1	1,434	0
3	4	12	0	2,048	0
3	4	9	1	0,825	0
3	4	21	0	1,1477	0
3	4	20	0	1,4557	0
3	4	14	0	1,5129	0
3	4	5	1	1,122	0
3	4	16	0	1,7782	0
3	4	18	0	3,3254	0
3	4	8	1	1,4903	0
3	4	10	1	0,9636	0
3	4	4	1	0,9959	0
3	4	7	1	0,8452	0
3	4	11	0	0,8478	0
3	4	15	0	1,0044	0
3	4	19	0	0,9151	0
3	4	2	1	0,882	0
3	4	9	0	1,2096	0
3	4	14	0	1,1399	0
3	4	6	1	1,3537	0
3	4	10	1	2,9861	0
3	4	20	0	1,1172	0
3	4	21	0	1,0932	0
3	4	2	1	1,8873	0
3	4	4	1	1,0504	0
3	4	13	0	4,2037	0
3	4	3	1	1,0501	0
3	4	11	1	2,4766	0
3	4	1	1	1,1124	0
3	4	16	0	1,3238	0
3	4	19	0	2,3741	0
3	4	18	0	1,6461	0
3	4	12	0	5,7475	0
3	4	5	1	1,0848	0
3	4	8	1	1,3228	0
3	4	15	0	2,0352	0
3	4	17	0	1,1504	0
3	4	7	1	1,0483	0
3	4	1	1	1,0386	0
3	4	16	0	1,1799	0
3	4	8	1	2,076	0
3	4	9	1	0,8971	0
3	4	3	1	1,1056	0
3	4	12	0	1,4823	0
3	4	21	0	1,0664	0
3	4	19	0	1,9504	0
3	4	13	0	2,0258	0
3	4	7	1	1,187	0
3	4	10	0	3,7039	0
3	4	18	0	0,961	0
3	4	2	1	1,0366	0
3	4	14	0	3,9904	0
3	4	17	0	1,1508	0
3	4	11	0	3,456	0
3	4	4	1	0,7788	0
3	4	5	1	0,9185	0
3	4	20	0	0,9108	0
3	4	15	1	0,9862	0
3	4	6	1	1,2354	0
3	4	10	1	2,9665	0
3	4	12	1	1,1923	0
3	4	20	0	1,0877	0
3	4	8	1	1,614	0
3	4	1	1	1,1008	0
3	4	17	0	1,0522	0
3	4	9	1	2,1537	0
3	4	4	1	2,3308	0
3	4	16	0	1,176	0
3	4	13	0	4,423	0
3	4	18	0	0,9936	0
3	4	21	0	0,9742	0
3	4	15	0	1,243	0
3	4	11	0	1,5882	0
3	4	3	1	0,9765	0
3	4	2	1	1,1053	0
3	4	5	1	1,7061	0
3	4	14	0	1,0518	0
3	4	19	0	1,1244	0
3	4	7	1	0,9029	0
3	4	6	1	0,9286	0
4	1	15	1	2,7157	1
4	1	3	1	1,8985	1
4	1	18	0	1,4258	1
4	1	11	1	2,4288	1
4	1	6	1	1,8513	1
4	1	5	1	1,3561	1
4	1	2	1	1,5559	1
4	1	20	0	1,6896	1
4	1	1	1	1,8056	1
4	1	9	1	2,458	1
4	1	19	0	2,7021	1
4	1	13	0	2,8951	1
4	1	21	0	1,311	1
4	1	7	1	1,8499	1
4	1	14	0	1,809	1
4	1	10	1	1,7952	1
4	1	17	0	1,5255	1
4	1	16	1	3,3352	1
4	1	4	1	1,8623	1
4	1	8	1	2,2388	1
4	1	12	1	3,7028	1
4	1	5	1	1,6192	1
4	1	17	0	2,0686	1
4	1	9	1	3,3514	1
4	1	3	1	1,7863	1
4	1	16	0	1,9061	1
4	1	4	1	1,9303	1
4	1	14	0	2,5326	1
4	1	1	1	1,8091	1
4	1	2	1	2,2964	1
4	1	13	1	4,2167	1
4	1	12	1	2,5541	1
4	1	21	0	1,2827	1
4	1	7	1	2,9313	1
4	1	19	0	1,6929	1
4	1	20	0	1,4726	1
4	1	15	0	2,06	1
4	1	18	0	1,5151	1
4	1	11	0	3,8122	1
4	1	10	1	1,7985	1
4	1	6	1	2,7731	1
4	1	8	1	3,1996	1
4	1	12	0	3,2651	1
4	1	21	0	1,2903	1
4	1	17	0	1,6507	1
4	1	4	1	1,7197	1
4	1	15	0	2,4177	1
4	1	20	0	1,2	1
4	1	2	1	1,8289	1
4	1	1	1	1,477	1
4	1	11	1	2,9762	1
4	1	8	1	2,0335	1
4	1	19	0	1,711	1
4	1	14	1	2,0825	1
4	1	9	1	2,0344	1
4	1	18	0	1,4856	1
4	1	6	1	2,6671	1
4	1	5	1	1,6566	1
4	1	3	1	1,4537	1
4	1	7	1	2,1854	1
4	1	13	0	1,3974	1
4	1	10	0	1,6068	1
4	1	16	0	1,4591	1
4	1	1	1	1,3544	1
4	1	18	0	1,7536	1
4	1	15	0	2,4343	1
4	1	9	1	1,8548	1
4	1	17	0	3,4023	1
4	1	3	1	2,1641	1
4	1	13	0	3,1556	1
4	1	11	0	3,101	1
4	1	20	1	1,7378	1
4	1	5	1	1,5383	1
4	1	14	0	1,5193	1
4	1	2	1	2,0628	1
4	1	8	1	2,0532	1
4	1	16	0	1,2312	1
4	1	21	0	1,2454	1
4	1	19	0	1,4416	1
4	1	4	1	1,808	1
4	1	7	1	1,7267	1
4	1	6	1	2,0691	1
4	1	12	0	1,5649	1
4	1	10	0	3,322	1
4	1	3	1	1,2161	1
4	1	18	0	1,5834	1
4	1	20	0	1,5511	1
4	1	15	0	1,5984	1
4	1	13	0	1,3629	1
4	1	12	0	1,438	1
4	1	8	1	1,6231	1
4	1	1	1	1,506	1
4	1	14	0	1,485	1
4	1	11	0	1,4922	1
4	1	19	0	1,4125	1
4	1	10	0	1,6827	1
4	1	9	0	1,5987	1
4	1	2	1	1,6616	1
4	1	6	1	2,6529	1
4	1	5	1	1,5027	1
4	1	21	0	1,367	1
4	1	16	0	1,4043	1
4	1	7	1	1,773	1
4	1	4	1	1,5852	1
4	1	17	0	1,5975	1
4	2	4	1	1,6235	1
4	2	14	0	2,1412	1
4	2	2	1	1,2354	1
4	2	15	0	1,9836	1
4	2	11	1	2,7753	1
4	2	13	1	1,4296	1
4	2	12	1	1,8437	1
4	2	18	0	2,6141	1
4	2	19	0	1,5187	1
4	2	7	1	1,338	1
4	2	16	0	1,5405	1
4	2	10	1	2,731	1
4	2	5	1	1,3753	1
4	2	6	1	1,4714	1
4	2	8	1	1,4254	1
4	2	9	1	2,2933	1
4	2	3	1	1,3183	1
4	2	17	0	1,8922	1
4	2	21	0	1,6765	1
4	2	20	0	1,5031	1
4	2	1	1	1,8661	1
4	2	17	0	1,4742	1
4	2	6	1	1,5227	1
4	2	7	1	1,1903	1
4	2	4	1	1,3081	1
4	2	20	0	1,4551	1
4	2	10	1	1,6379	1
4	2	16	1	2,4553	1
4	2	9	1	1,7989	1
4	2	14	0	2,2948	1
4	2	13	0	1,746	1
4	2	15	0	1,754	1
4	2	11	0	1,883	1
4	2	5	1	1,0875	1
4	2	1	1	1,5928	1
4	2	8	0	2,0822	1
4	2	18	0	1,6065	1
4	2	12	0	2,1249	1
4	2	3	1	1,3031	1
4	2	21	0	1,2327	1
4	2	2	1	1,5235	1
4	2	19	0	1,5301	1
4	2	11	0	1,6198	1
4	2	15	0	1,4442	1
4	2	6	1	1,3795	1
4	2	5	1	1,2559	1
4	2	19	0	1,4187	1
4	2	20	0	1,404	1
4	2	7	1	1,8023	1
4	2	1	1	1,1765	1
4	2	16	0	1,4218	1
4	2	4	1	1,7753	1
4	2	3	1	1,1351	1
4	2	21	0	1,3526	1
4	2	10	1	2,1211	1
4	2	17	0	1,2526	1
4	2	8	1	1,6657	1
4	2	18	0	1,3102	1
4	2	14	0	2,0364	1
4	2	9	1	1,982	1
4	2	12	0	1,2288	1
4	2	2	1	1,6385	1
4	2	13	0	1,4318	1
4	2	15	0	1,1584	1
4	2	14	0	1,3197	1
4	2	10	1	1,6902	1
4	2	8	1	1,5304	1
4	2	4	1	1,3548	1
4	2	19	0	1,3276	1
4	2	9	0	1,5418	1
4	2	12	0	1,8564	1
4	2	21	0	1,3016	1
4	2	3	1	1,379	1
4	2	18	0	1,8763	1
4	2	20	0	1,0638	1
4	2	1	1	1,4398	1
4	2	11	0	1,3781	1
4	2	16	0	1,0574	1
4	2	2	1	1,6351	1
4	2	6	1	1,3563	1
4	2	17	0	2,1044	1
4	2	5	1	2,3462	1
4	2	13	0	1,5217	1
4	2	7	1	1,1463	1
4	2	6	1	1,0453	1
4	2	4	1	1,1064	1
4	2	21	0	1,3813	1
4	2	13	0	2,0129	1
4	2	19	0	1,3865	1
4	2	14	0	1,4565	1
4	2	5	1	1,5035	1
4	2	8	1	1,439	1
4	2	11	1	1,1608	1
4	2	7	1	1,4234	1
4	2	1	1	1,3272	1
4	2	18	0	1,3449	1
4	2	3	1	1,2832	1
4	2	17	0	1,1424	1
4	2	10	1	1,4558	1
4	2	12	1	1,7529	1
4	2	2	1	1,43	1
4	2	16	0	1,4204	1
4	2	15	0	1,3866	1
4	2	20	0	1,3327	1
4	2	9	0	3,5813	1
4	3	7	1	2,066	1
4	3	19	0	1,1604	1
4	3	11	0	2,0381	1
4	3	13	0	1,3312	1
4	3	4	1	1,1333	1
4	3	15	0	1,106	1
4	3	16	0	1,1216	1
4	3	10	1	1,0688	1
4	3	8	1	1,6353	1
4	3	12	0	1,3293	1
4	3	2	1	1,1291	1
4	3	17	0	1,2922	1
4	3	1	1	1,5093	1
4	3	21	0	1,1676	1
4	3	5	1	1,1605	1
4	3	14	0	1,7265	1
4	3	3	1	1,1937	1
4	3	6	1	1,2976	1
4	3	20	0	1,1673	1
4	3	18	0	2,2666	1
4	3	9	1	1,7175	1
4	3	2	1	1,3009	1
4	3	11	0	1,8459	1
4	3	19	0	1,1735	1
4	3	21	0	1,2647	1
4	3	6	0	1,8735	1
4	3	14	0	1,9585	1
4	3	5	1	1,5753	1
4	3	17	0	1,4792	1
4	3	12	0	2,6745	1
4	3	3	1	1,2674	1
4	3	13	0	1,3801	1
4	3	9	1	1,751	1
4	3	8	1	1,5562	1
4	3	10	1	2,1174	1
4	3	4	1	1,3695	1
4	3	7	1	1,2076	1
4	3	15	0	3,873	1
4	3	18	0	1,3491	1
4	3	20	0	1,3268	1
4	3	16	0	1,7822	1
4	3	1	1	1,9773	1
4	3	19	0	1,4147	1
4	3	10	0	4,7119	1
4	3	20	0	3,1817	1
4	3	12	0	3,6063	1
4	3	7	1	1,2918	1
4	3	16	0	2,0044	1
4	3	2	1	7,1681	1
4	3	8	1	1,4512	1
4	3	5	1	1,3192	1
4	3	4	1	1,2293	1
4	3	14	0	1,1673	1
4	3	1	1	1,3685	1
4	3	17	0	2,3679	1
4	3	13	0	1,2278	1
4	3	15	0	1,5737	1
4	3	3	1	1,5542	1
4	3	18	0	3,8008	1
4	3	6	1	4,1272	1
4	3	9	1	1,2395	1
4	3	11	0	1,4304	1
4	3	21	0	1,2167	1
4	3	15	0	1,219	1
4	3	12	0	1,1373	1
4	3	10	0	1,6114	1
4	3	4	1	1,2575	1
4	3	8	1	2,1825	1
4	3	2	1	1,3348	1
4	3	6	1	2,9838	1
4	3	5	1	1,1199	1
4	3	7	1	2,4865	1
4	3	16	0	1,2939	1
4	3	9	1	1,5604	1
4	3	14	0	3,9788	1
4	3	3	1	1,307	1
4	3	19	0	2,1804	1
4	3	1	1	1,2799	1
4	3	20	0	1,3809	1
4	3	17	0	2,2214	1
4	3	18	0	2,9344	1
4	3	11	0	1,4566	1
4	3	21	0	1,0862	1
4	3	13	0	1,2842	1
4	3	3	1	4,1434	1
4	3	1	1	2,8952	1
4	3	9	0	3,358	1
4	3	4	1	1,5345	1
4	3	20	0	1,4129	1
4	3	12	0	1,5392	1
4	3	2	1	2,5835	1
4	3	17	0	1,2679	1
4	3	18	0	1,0726	1
4	3	13	1	2,4126	1
4	3	19	0	3,913	1
4	3	8	1	1,2714	1
4	3	15	0	1,1302	1
4	3	5	1	1,5878	1
4	3	6	1	4,5947	1
4	3	21	0	1,1438	1
4	3	11	0	1,4926	1
4	3	16	0	1,1825	1
4	3	7	0	1,5077	1
4	3	10	0	1,3391	1
4	3	14	0	1,8954	1
4	4	11	0	3,4225	1
4	4	10	0	1,1254	1
4	4	4	1	1,4613	1
4	4	16	0	1,5615	1
4	4	13	0	1,2827	1
4	4	3	1	2,0532	1
4	4	6	1	1,2056	1
4	4	5	1	1,2044	1
4	4	1	1	1,3686	1
4	4	12	0	1,3821	1
4	4	19	0	1,1123	1
4	4	2	1	1,8915	1
4	4	9	0	3,4254	1
4	4	8	0	1,3763	1
4	4	7	0	1,531	1
4	4	17	0	1,3899	1
4	4	20	0	1,0554	1
4	4	18	0	0,9317	1
4	4	14	0	1,0314	1
4	4	21	0	1,0909	1
4	4	15	0	1,5787	1
4	4	4	0	3,8786	1
4	4	19	0	1,2835	1
4	4	17	0	1,1579	1
4	4	8	0	1,3186	1
4	4	12	0	1,2416	1
4	4	20	0	1,2457	1
4	4	5	0	1,9245	1
4	4	7	0	1,2413	1
4	4	1	1	2,5359	1
4	4	3	0	1,2314	1
4	4	13	0	1,124	1
4	4	6	0	1,1133	1
4	4	18	0	0,9641	1
4	4	21	0	1,0221	1
4	4	16	0	1,0155	1
4	4	2	0	1,3964	1
4	4	10	0	0,9993	1
4	4	11	0	1,0853	1
4	4	14	0	0,9798	1
4	4	15	0	0,9588	1
4	4	9	0	1,0712	1
4	4	17	0	1,2645	1
4	4	20	0	1,0863	1
4	4	11	0	1,1832	1
4	4	9	0	1,2141	1
4	4	5	0	1,2557	1
4	4	19	0	1,0253	1
4	4	10	0	1,0692	1
4	4	3	0	1,8174	1
4	4	15	0	0,9756	1
4	4	16	0	1,1634	1
4	4	4	0	1,294	1
4	4	12	0	1,2041	1
4	4	2	0	1,3542	1
4	4	8	0	1,2027	1
4	4	13	0	1,0108	1
4	4	21	0	1,0961	1
4	4	18	0	0,8768	1
4	4	14	0	1,1291	1
4	4	1	1	2,8334	1
4	4	6	0	1,1955	1
4	4	7	0	1,349	1
4	4	6	1	3,207	1
4	4	8	1	1,2305	1
4	4	10	0	1,373	1
4	4	3	1	1,261	1
4	4	19	0	3,1976	1
4	4	13	0	1,3242	1
4	4	7	0	1,8832	1
4	4	20	0	1,4304	1
4	4	14	0	2,6845	1
4	4	18	0	0,8993	1
4	4	17	0	1,5947	1
4	4	5	1	2,8425	1
4	4	4	1	1,2796	1
4	4	15	0	1,2186	1
4	4	21	0	1,6153	1
4	4	9	1	4,0083	1
4	4	1	1	2,3368	1
4	4	12	1	2,9055	1
4	4	16	0	2,7143	1
4	4	2	1	1,4099	1
4	4	11	1	2,6785	1
4	4	3	1	2,5413	1
4	4	7	0	4,0827	1
4	4	10	0	1,4029	1
4	4	9	0	1,1778	1
4	4	11	0	1,2145	1
4	4	12	0	1,0378	1
4	4	15	0	1,2088	1
4	4	16	0	1,3133	1
4	4	21	0	1,1372	1
4	4	6	0	1,5173	1
4	4	5	1	1,4087	1
4	4	17	0	1,1745	1
4	4	13	0	7,1906	1
4	4	14	0	1,1752	1
4	4	18	0	1,4068	1
4	4	4	1	2,4007	1
4	4	2	1	1,0222	1
4	4	20	0	1,7839	1
4	4	8	1	5,4926	1
4	4	1	1	1,259	1
4	4	19	0	1,4525	1
5	1	6	1	4,6311	0
5	1	3	1	1,5983	0
5	1	16	1	4,2124	0
5	1	11	1	1,5028	0
5	1	7	1	1,6585	0
5	1	17	1	3,1031	0
5	1	14	1	2,2565	0
5	1	8	1	1,4878	0
5	1	5	1	1,8593	0
5	1	21	0	5,6823	0
5	1	19	1	3,7217	0
5	1	15	1	3,9399	0
5	1	1	1	1,279	0
5	1	2	1	1,3739	0
5	1	4	1	2,1098	0
5	1	18	1	2,8142	0
5	1	13	1	1,282	0
5	1	9	1	1,7627	0
5	1	20	1	4,4481	0
5	1	10	1	3,3839	0
5	1	12	1	0,9846	0
5	1	11	1	1,1256	0
5	1	19	1	1,7592	0
5	1	1	1	1,4008	0
5	1	13	1	1,9353	0
5	1	14	1	1,8863	0
5	1	9	1	1,0851	0
5	1	12	1	2,7285	0
5	1	17	1	1,4724	0
5	1	21	0	5,2058	0
5	1	7	1	1,2344	0
5	1	20	1	1,5234	0
5	1	8	1	1,2017	0
5	1	4	1	1,2137	0
5	1	16	1	4,1236	0
5	1	10	1	1,6248	0
5	1	6	1	1,9165	0
5	1	5	1	1,4729	0
5	1	15	1	1,5239	0
5	1	2	1	1,2905	0
5	1	3	1	2,1471	0
5	1	18	1	3,1654	0
5	1	13	1	1,1554	0
5	1	12	1	1,1632	0
5	1	3	1	1,5561	0
5	1	18	1	4,6376	0
5	1	20	0	2,3456	0
5	1	9	1	3,1947	0
5	1	16	1	1,2925	0
5	1	5	1	1,2911	0
5	1	4	1	1,2941	0
5	1	14	1	1,4221	0
5	1	21	1	4,8714	0
5	1	17	1	1,8606	0
5	1	6	1	1,0644	0
5	1	11	1	1,9625	0
5	1	10	1	1,2209	0
5	1	7	1	1,1214	0
5	1	19	1	5,6982	0
5	1	8	1	1,2303	0
5	1	1	1	1,0653	0
5	1	2	1	1,1928	0
5	1	15	1	3,4155	0
5	1	5	1	2,6311	0
5	1	6	1	1,1851	0
5	1	14	1	1,3278	0
5	1	11	1	1,7374	0
5	1	15	1	1,3055	0
5	1	9	1	2,1832	0
5	1	7	1	1,2182	0
5	1	13	1	2,1749	0
5	1	18	0	2,2247	0
5	1	17	1	1,1961	0
5	1	4	1	1,0789	0
5	1	21	0	3,6455	0
5	1	20	0	2,9011	0
5	1	16	1	4,1701	0
5	1	1	1	1,0464	0
5	1	10	1	1,1763	0
5	1	19	0	2,8018	0
5	1	8	1	1,2637	0
5	1	2	1	1,0889	0
5	1	12	1	1,2397	0
5	1	3	1	1,0487	0
5	1	15	1	2,1815	0
5	1	8	1	1,319	0
5	1	7	1	1,0073	0
5	1	12	1	2,6782	0
5	1	17	1	2,0877	0
5	1	21	0	1,5126	0
5	1	2	1	1,3543	0
5	1	19	0	3,1099	0
5	1	16	1	1,8304	0
5	1	5	1	1,0904	0
5	1	14	1	3,1225	0
5	1	20	0	1,2496	0
5	1	9	1	1,0749	0
5	1	6	1	1,0023	0
5	1	13	1	2,03	0
5	1	4	1	1,1474	0
5	1	3	1	1,041	0
5	1	10	1	1,1804	0
5	1	18	1	2,9263	0
5	1	1	1	1,1528	0
5	1	11	1	1,0102	0
5	2	18	1	4,1125	0
5	2	14	1	1,6288	0
5	2	7	1	1,3872	0
5	2	16	1	1,2323	0
5	2	10	1	1,662	0
5	2	8	1	3,2924	0
5	2	2	1	1,4403	0
5	2	15	1	3,5562	0
5	2	6	1	1,8498	0
5	2	12	1	1,1677	0
5	2	1	1	0,9834	0
5	2	3	1	1,8567	0
5	2	4	1	2,5827	0
5	2	5	1	1,1731	0
5	2	19	1	1,9665	0
5	2	20	1	1,5023	0
5	2	11	1	1,1948	0
5	2	21	1	1,241	0
5	2	9	1	1,2586	0
5	2	17	1	1,2931	0
5	2	13	1	0,9471	0
5	2	20	1	2,5755	0
5	2	1	1	1,2614	0
5	2	10	1	1,7178	0
5	2	14	1	2,3295	0
5	2	9	1	1,0865	0
5	2	7	1	1,4522	0
5	2	21	1	1,978	0
5	2	3	1	1,7229	0
5	2	8	1	2,532	0
5	2	17	1	1,8406	0
5	2	2	1	1,9327	0
5	2	19	1	2,2292	0
5	2	5	1	1,2954	0
5	2	18	1	1,5664	0
5	2	13	1	3,2698	0
5	2	12	1	1,5846	0
5	2	16	1	2,7309	0
5	2	4	1	1,9653	0
5	2	15	1	1,2287	0
5	2	11	1	1,8098	0
5	2	6	1	1,8121	0
5	2	5	1	1,4911	0
5	2	18	1	6,6053	0
5	2	13	1	1,2918	0
5	2	1	1	1,3278	0
5	2	19	0	4,4963	0
5	2	2	1	1,6887	0
5	2	3	1	1,0644	0
5	2	16	1	1,9232	0
5	2	10	1	1,7844	0
5	2	12	1	1,3036	0
5	2	15	1	2,1265	0
5	2	17	1	2,5309	0
5	2	4	1	1,5653	0
5	2	9	1	1,7655	0
5	2	8	1	1,454	0
5	2	14	1	2,4272	0
5	2	11	1	1,1571	0
5	2	6	1	1,297	0
5	2	20	0	4,3298	0
5	2	7	1	1,0898	0
5	2	21	0	5,4046	0
5	2	6	1	3,6492	0
5	2	7	1	1,1525	0
5	2	2	1	4,9674	0
5	2	8	1	2,2408	0
5	2	18	1	4,7845	0
5	2	16	1	1,1189	0
5	2	3	1	0,97	0
5	2	14	1	2,8998	0
5	2	4	1	1,0479	0
5	2	19	0	3,1412	0
5	2	12	1	0,9199	0
5	2	13	1	1,371	0
5	2	1	1	0,979	0
5	2	20	0	4,989	0
5	2	11	1	0,9906	0
5	2	9	1	1,4055	0
5	2	17	1	2,8572	0
5	2	10	1	1,0265	0
5	2	15	1	3,6507	0
5	2	21	0	2,0956	0
5	2	5	1	1,3636	0
5	2	1	1	1,0915	0
5	2	7	1	1,2178	0
5	2	16	0	4,714	0
5	2	13	1	5,6213	0
5	2	5	1	1,74	0
5	2	6	1	2,1793	0
5	2	4	1	3,2455	0
5	2	8	1	2,7605	0
5	2	9	1	4,708	0
5	2	15	0	8,6166	0
5	2	19	0	1,7683	0
5	2	21	0	1,7108	0
5	2	20	0	1,9327	0
5	2	12	0	4,6861	0
5	2	3	1	2,2817	0
5	2	11	1	6,8098	0
5	2	14	0	4,3962	0
5	2	10	1	8,4442	0
5	2	18	0	2,5175	0
5	2	2	1	4,0097	0
5	2	17	0	3,7309	0
5	3	18	1	1,5082	1
5	3	8	1	1,2991	1
5	3	14	1	1,131	1
5	3	6	1	1,0908	1
5	3	1	1	1,4154	1
5	3	7	1	1,2008	1
5	3	9	1	1,3738	1
5	3	4	1	1,4463	1
5	3	19	1	1,6685	1
5	3	2	1	1,1521	1
5	3	11	1	1,0642	1
5	3	20	0	3,5439	1
5	3	13	1	1,6143	1
5	3	10	1	1,0606	1
5	3	17	0	2,3291	1
5	3	3	1	1,1155	1
5	3	21	0	2,6767	1
5	3	5	1	1,0632	1
5	3	15	0	6,1815	1
5	3	12	1	1,5943	1
5	3	16	0	6,5832	1
5	3	13	0	3,2114	1
5	3	10	1	1,0762	1
5	3	5	1	1,4437	1
5	3	4	1	1,0458	1
5	3	18	0	3,8103	1
5	3	1	1	1,3225	1
5	3	11	1	2,6921	1
5	3	6	1	1,2778	1
5	3	7	1	1,2517	1
5	3	8	1	1,9254	1
5	3	19	0	2,3945	1
5	3	16	0	3,8368	1
5	3	9	1	1,7084	1
5	3	21	0	34,2462	1
5	3	17	0	3,0456	1
5	3	2	1	1,205	1
5	3	3	1	1,345	1
5	3	15	0	4,1395	1
5	3	12	1	2,6416	1
5	3	14	1	1,4068	1
5	3	20	0	2,1163	1
5	3	9	1	2,8081	1
5	3	13	1	2,1275	1
5	3	19	0	3,2301	1
5	3	17	0	3,2255	1
5	3	2	1	1,0774	1
5	3	14	1	2,5532	1
5	3	15	1	1,098	1
5	3	7	1	1,9088	1
5	3	6	1	1,0779	1
5	3	3	1	0,9761	1
5	3	21	0	1,6743	1
5	3	1	1	3,7894	1
5	3	4	1	1,8733	1
5	3	20	0	2,0645	1
5	3	5	1	1,3843	1
5	3	16	0	2,586	1
5	3	18	0	1,437	1
5	3	12	1	6,0401	1
5	3	10	1	1,2971	1
5	3	11	1	2,0282	1
5	3	8	1	1,6812	1
5	3	21	0	1,4056	1
5	3	8	1	1,3916	1
5	3	18	0	2,0526	1
5	3	7	1	1,624	1
5	3	19	0	4,9471	1
5	3	5	1	2,4363	1
5	3	11	1	3,6779	1
5	3	10	1	1,3142	1
5	3	17	0	6,2244	1
5	3	13	0	3,5253	1
5	3	14	0	3,5772	1
5	3	6	1	1,087	1
5	3	2	1	1,0093	1
5	3	9	1	1,562	1
5	3	1	1	1,1388	1
5	3	16	1	4,5124	1
5	3	15	0	4,2873	1
5	3	20	0	2,1202	1
5	3	4	1	1,9493	1
5	3	3	1	2,5116	1
5	3	12	1	2,9944	1
5	3	9	1	2,2428	1
5	3	7	1	1,7768	1
5	3	10	1	2,4235	1
5	3	12	1	2,0768	1
5	3	16	0	2,314	1
5	3	2	1	2,1473	1
5	3	6	1	1,0979	1
5	3	1	1	3,052	1
5	3	5	1	1,7907	1
5	3	18	0	1,2693	1
5	3	11	1	2,7398	1
5	3	20	0	1,2043	1
5	3	17	0	3,4702	1
5	3	8	1	3,2989	1
5	3	4	1	1,1128	1
5	3	15	0	2,0889	1
5	3	21	0	1,356	1
5	3	14	0	3,3073	1
5	3	13	0	5,139	1
5	3	19	0	2,0747	1
5	3	3	1	1,3107	1
5	4	18	0	8,9225	1
5	4	10	1	1,7651	1
5	4	4	1	1,494	1
[truncated: 7,662 more rows]
